# Supplementary material for: ﻿Taxonomy and phylogeny of Sidera (Hymenochaetales, Rickenella clade) from China and North America revealing two new species
Source: MycoKeys. 2023 Apr 20;96:173–91. doi: 10.3897/mycokeys.96.100743 (PMC10210044; doi:10.3897/mycokeys.96.100743)
Supplement: XML Treatment for Sidera americana [file mycokeys.96.100743-treatment1.xml]

<!DOCTYPE tp:taxon-treatment
  PUBLIC "-//TaxonX//DTD Taxonomic Treatment Publishing DTD v0 20100105//EN" "tax-treatment-NSO.dtd">
<tp:taxon-treatment xmlns:tp="http://www.plazi.org/taxpub"><tp:treatment-meta><kwd-group><label>Taxon classification</label><kwd>
                <named-content content-type="kingdom">Fungi</named-content>
              </kwd><kwd>
                <named-content content-type="order">Hymenochaetales</named-content>
              </kwd><kwd>
                <named-content content-type="family">Rickenellaceae</named-content>
              </kwd></kwd-group><mixed-citation publication-type="journal"><person-group><name><surname>Liu</surname><given-names>Zhan-Bo</given-names></name><name><surname>Zhou</surname><given-names>Hong-Min</given-names></name><name><surname>Liu</surname><given-names>Hong-Gao</given-names></name><name><surname>Yuan</surname><given-names>Yuan</given-names></name></person-group><article-title>﻿Taxonomy and phylogeny of <italic><tp:taxon-name><tp:taxon-name-part taxon-name-part-type="genus" reg="Sidera">Sidera</tp:taxon-name-part></tp:taxon-name></italic> (<tp:taxon-name><tp:taxon-name-part taxon-name-part-type="order">Hymenochaetales</tp:taxon-name-part></tp:taxon-name>, <italic><tp:taxon-name><tp:taxon-name-part taxon-name-part-type="genus" reg="Rickenella">Rickenella</tp:taxon-name-part></tp:taxon-name></italic> clade) from China and North America revealing two new species</article-title><source>MycoKeys</source><day>20</day><month>04</month><year>2023</year><volume>96</volume><fpage>173</fpage><lpage>191</lpage><pub-id pub-id-type="doi">10.3897/mycokeys.96.100743</pub-id></mixed-citation></tp:treatment-meta><tp:nomenclature><label>﻿</label><tp:taxon-name>
              <object-id xmlns:xlink="http://www.w3.org/1999/xlink" content-type="arpha" xlink:type="simple">40F875C7-A56A-590A-9A48-17645AFC29B5</object-id>
              <tp:taxon-name-part taxon-name-part-type="genus" reg="Sidera">Sidera</tp:taxon-name-part>
              <tp:taxon-name-part taxon-name-part-type="species" reg="americana">americana</tp:taxon-name-part>
              <object-id xmlns:xlink="http://www.w3.org/1999/xlink" content-type="mycobank" xlink:type="simple">MycoBank No: 838379</object-id>
            </tp:taxon-name><tp:taxon-authority>Z.B. Liu &amp; Yuan Yuan</tp:taxon-authority><tp:taxon-status xmlns:xlink="http://www.w3.org/1999/xlink" xlink:type="simple">sp. nov.</tp:taxon-status><xref ref-type="fig" rid="F2">Figs 2</xref><xref ref-type="fig" rid="F3">, 3</xref></tp:nomenclature><tp:treatment-sec sec-type="diagnosis" id="SECID0EIOAI"><title>Diagnosis.</title><p><italic><tp:taxon-name><tp:taxon-name-part taxon-name-part-type="genus" reg="Sidera">Sidera</tp:taxon-name-part><tp:taxon-name-part taxon-name-part-type="species" reg="americana">americana</tp:taxon-name-part></tp:taxon-name></italic> is characterized by annual, resupinate basidiomata with silk sheen when dry, round pores (9–11 per mm), a dimitic hyphal system, and allantoid basidiospores measuring 3.5–4.2 × 1 μm.</p><fig id="F2" position="float" orientation="portrait"><object-id xmlns:xlink="http://www.w3.org/1999/xlink" content-type="doi" xlink:type="simple">10.3897/mycokeys.96.100743.figure2</object-id><object-id xmlns:xlink="http://www.w3.org/1999/xlink" content-type="arpha" xlink:type="simple">405A7C0F-092E-5636-95ED-CDB46791BA31</object-id><label>Figure 2.</label><caption><p>Basidiomata of <italic><tp:taxon-name><tp:taxon-name-part taxon-name-part-type="genus" reg="Sidera">Sidera</tp:taxon-name-part><tp:taxon-name-part taxon-name-part-type="species" reg="americana">americana</tp:taxon-name-part></tp:taxon-name></italic> (Holotype, Dai 12730). Photo by: Zhan-Bo Liu.</p></caption><graphic xmlns:xlink="http://www.w3.org/1999/xlink" xlink:href="mycokeys-96-173-g002.jpg" position="float" orientation="portrait" xlink:type="simple" id="oo_840579.jpg"><uri content-type="original_file" xlink:type="simple">https://binary.pensoft.net/fig/840579</uri></graphic></fig></tp:treatment-sec><tp:treatment-sec sec-type="Holotype" id="SECID0ERPAI"><title>Holotype.</title><p>USA. Connecticut, New Haven, West Rock Park, on rotten stump of <italic><tp:taxon-name><tp:taxon-name-part taxon-name-part-type="genus" reg="Pinus">Pinus</tp:taxon-name-part></tp:taxon-name></italic>, 15.VII.2012, Dai 12730 (<named-content xmlns:xlink="http://www.w3.org/1999/xlink" content-type="dwc:institutional_code" xlink:title="Institute of Microbiology, Beijing Forestry University" xlink:href="http://grbio.org/institution/beijing-forestry-university" xlink:type="simple">BJFC</named-content> 013037, isotype in CFMR).</p><fig id="F3" position="float" orientation="portrait"><object-id xmlns:xlink="http://www.w3.org/1999/xlink" content-type="doi" xlink:type="simple">10.3897/mycokeys.96.100743.figure3</object-id><object-id xmlns:xlink="http://www.w3.org/1999/xlink" content-type="arpha" xlink:type="simple">E5BCDBD0-3D59-52F9-8DDD-16B225E10990</object-id><label>Figure 3.</label><caption><p>Microscopic structures of <italic><tp:taxon-name><tp:taxon-name-part taxon-name-part-type="genus" reg="Sidera">Sidera</tp:taxon-name-part><tp:taxon-name-part taxon-name-part-type="species" reg="americana">americana</tp:taxon-name-part></tp:taxon-name></italic> (Holotype, Dai 12730) <bold>a</bold> basidiospores <bold>b</bold> basidia and basidioles <bold>c</bold> cystidioles <bold>d</bold> hyphae from subiculum <bold>e</bold> hyphae from trama <bold>f</bold> hyphae at dissepiment edge. Drawings by: Hong-Min Zhou.</p></caption><graphic xmlns:xlink="http://www.w3.org/1999/xlink" xlink:href="mycokeys-96-173-g003.jpg" position="float" orientation="portrait" xlink:type="simple" id="oo_840580.jpg"><uri content-type="original_file" xlink:type="simple">https://binary.pensoft.net/fig/840580</uri></graphic></fig></tp:treatment-sec><tp:treatment-sec sec-type="etymology" id="SECID0EGRAI"><title>Etymology.</title><p><italic><tp:taxon-name><tp:taxon-name-part taxon-name-part-type="genus" reg="Americana">Americana</tp:taxon-name-part></tp:taxon-name></italic> (Lat.): referring to the species occurring in North America.</p></tp:treatment-sec><tp:treatment-sec sec-type="Basidiomata" id="SECID0ETRAI"><title>Basidiomata.</title><p>Annual, resupinate, soft and without odor or taste when fresh, soft corky when dry, up to 14 cm long, 6 cm wide, and approximately 2 mm thick at center; pore surface white when fresh, becoming cream to buff with silk sheen when dry; sterile margin indistinct; pores round, 9–11 per mm; dissepiments thin, lacerate; subiculum very thin to almost absent; tubes concolorous with poroid surface, up to 2 mm long.</p></tp:treatment-sec><tp:treatment-sec sec-type="Hyphal structure" id="SECID0EYRAI"><title>Hyphal structure.</title><p>Hyphal system dimitic; generative hyphae with clamp connections; skeletal hyphae dominant; all hyphae IKI–, CB–; tissue unchanged in KOH.</p></tp:treatment-sec><tp:treatment-sec sec-type="Subiculum" id="SECID0E4RAI"><title>Subiculum.</title><p>Generative hyphae hyaline, thin-walled, unbranched, 1–2.5 μm in diam; skeletal hyphae dominant, thick-walled with a wide lumen, frequently branched, flexuous, interwoven, 2–3 μm diam.</p></tp:treatment-sec><tp:treatment-sec sec-type="Tubes" id="SECID0ECSAI"><title>Tubes.</title><p>Generative hyphae hyaline, thin-walled, unbranched, 1–2 μm in diam, dominating at dissepiment edges; skeletal hyphae dominant in tube trama except dissepiment edges, thick-walled with a wide lumen, unbranched, flexuous, interwoven, 2–3 μm diam; rosette-like crystals abundant, 3–12.5 μm in diam; cystidia absent; cystidioles present, fusoid, hyaline, thin-walled, basally swollen, with a sharp or often hyphoid neck, 13.4–15 × 3.2–4 μm; basidia barrel-shaped, hyaline, bearing four sterigmata and with a basal clamp connection, 6–7 × 3–4.2 μm; basidioles in shape similar to basidia, but slightly shorter.</p></tp:treatment-sec><tp:treatment-sec sec-type="Spores" id="SECID0EHSAI"><title>Spores.</title><p>Basidiospores allantoid, hyaline, thin-walled, smooth, occasionally with one or two guttules, IKI–, CB–, (3.2–)3.5–4.2(–5) × 1(–1.3) μm, L = 4 μm, W = 1.04 μm, Q = 3.74–3.96 (n = 60/2).</p></tp:treatment-sec><tp:treatment-sec sec-type="Additional specimen examined" id="SECID0EMSAI"><title>Additional specimen examined.</title><p>Canada, Ontario, Hamilton, McMaster University, Botanical Garden, on rotten angiosperm wood, 18–20.VII.2017, Dai 19173 (<named-content xmlns:xlink="http://www.w3.org/1999/xlink" content-type="dwc:institutional_code" xlink:title="Institute of Microbiology, Beijing Forestry University" xlink:href="http://grbio.org/institution/beijing-forestry-university" xlink:type="simple">BJFC</named-content> 027641).</p></tp:treatment-sec></tp:taxon-treatment>
