# Supplementary material for: ﻿Taxonomy and phylogeny of Sidera (Hymenochaetales, Rickenella clade) from China and North America revealing two new species
Source: MycoKeys. 2023 Apr 20;96:173–91. doi: 10.3897/mycokeys.96.100743 (PMC10210044; doi:10.3897/mycokeys.96.100743)
Supplement: XML Treatment for Sidera borealis [file mycokeys.96.100743-treatment2.xml]

<!DOCTYPE tp:taxon-treatment
  PUBLIC "-//TaxonX//DTD Taxonomic Treatment Publishing DTD v0 20100105//EN" "tax-treatment-NSO.dtd">
<tp:taxon-treatment xmlns:tp="http://www.plazi.org/taxpub"><tp:treatment-meta><kwd-group><label>Taxon classification</label><kwd>
                <named-content content-type="kingdom">Fungi</named-content>
              </kwd><kwd>
                <named-content content-type="order">Hymenochaetales</named-content>
              </kwd><kwd>
                <named-content content-type="family">Rickenellaceae</named-content>
              </kwd></kwd-group><mixed-citation publication-type="journal"><person-group><name><surname>Liu</surname><given-names>Zhan-Bo</given-names></name><name><surname>Zhou</surname><given-names>Hong-Min</given-names></name><name><surname>Liu</surname><given-names>Hong-Gao</given-names></name><name><surname>Yuan</surname><given-names>Yuan</given-names></name></person-group><article-title>﻿Taxonomy and phylogeny of <italic><tp:taxon-name><tp:taxon-name-part taxon-name-part-type="genus" reg="Sidera">Sidera</tp:taxon-name-part></tp:taxon-name></italic> (<tp:taxon-name><tp:taxon-name-part taxon-name-part-type="order">Hymenochaetales</tp:taxon-name-part></tp:taxon-name>, <italic><tp:taxon-name><tp:taxon-name-part taxon-name-part-type="genus" reg="Rickenella">Rickenella</tp:taxon-name-part></tp:taxon-name></italic> clade) from China and North America revealing two new species</article-title><source>MycoKeys</source><day>20</day><month>04</month><year>2023</year><volume>96</volume><fpage>173</fpage><lpage>191</lpage><pub-id pub-id-type="doi">10.3897/mycokeys.96.100743</pub-id></mixed-citation></tp:treatment-meta><tp:nomenclature><label>﻿</label><tp:taxon-name>
              <object-id xmlns:xlink="http://www.w3.org/1999/xlink" content-type="arpha" xlink:type="simple">8418DA5A-1F8A-5C01-B63C-7D51D5CC0985</object-id>
              <tp:taxon-name-part taxon-name-part-type="genus" reg="Sidera">Sidera</tp:taxon-name-part>
              <tp:taxon-name-part taxon-name-part-type="species" reg="borealis">borealis</tp:taxon-name-part>
              <object-id xmlns:xlink="http://www.w3.org/1999/xlink" content-type="mycobank" xlink:type="simple">MycoBank No: 838385</object-id>
            </tp:taxon-name><tp:taxon-authority>Z.B. Liu &amp; Yuan Yuan</tp:taxon-authority><tp:taxon-status xmlns:xlink="http://www.w3.org/1999/xlink" xlink:type="simple">sp. nov.</tp:taxon-status><xref ref-type="fig" rid="F4">Figs 4</xref><xref ref-type="fig" rid="F5">, 5</xref></tp:nomenclature><tp:treatment-sec sec-type="diagnosis" id="SECID0EIUAI"><title>Diagnosis.</title><p><italic><tp:taxon-name><tp:taxon-name-part taxon-name-part-type="genus" reg="Sidera">Sidera</tp:taxon-name-part><tp:taxon-name-part taxon-name-part-type="species" reg="borealis">borealis</tp:taxon-name-part></tp:taxon-name></italic> is characterized by annual, resupinate basidiomata with cream to pinkish buff dry pore surface, angular pores (6–7 per mm), a dimitic hyphal system, and allantoid basidiospores measuring 3.9–4.1 × 1–1.1 μm.</p><fig id="F4" position="float" orientation="portrait"><object-id xmlns:xlink="http://www.w3.org/1999/xlink" content-type="doi" xlink:type="simple">10.3897/mycokeys.96.100743.figure4</object-id><object-id xmlns:xlink="http://www.w3.org/1999/xlink" content-type="arpha" xlink:type="simple">7DD8762F-8391-5721-BEA0-0915B9054EAD</object-id><label>Figure 4.</label><caption><p>Basidiomata of <italic><tp:taxon-name><tp:taxon-name-part taxon-name-part-type="genus" reg="Sidera">Sidera</tp:taxon-name-part><tp:taxon-name-part taxon-name-part-type="species" reg="borealis">borealis</tp:taxon-name-part></tp:taxon-name></italic> (Paratypes) <bold>A</bold> Dai 24120 <bold>B</bold> Dai 22822 <bold>C</bold> Dai 23960 <bold>D</bold> Dai 24187. Photo by: Yu-Cheng Dai.</p></caption><graphic xmlns:xlink="http://www.w3.org/1999/xlink" xlink:href="mycokeys-96-173-g004.jpg" position="float" orientation="portrait" xlink:type="simple" id="oo_840581.jpg"><uri content-type="original_file" xlink:type="simple">https://binary.pensoft.net/fig/840581</uri></graphic></fig></tp:treatment-sec><tp:treatment-sec sec-type="Holotype" id="SECID0EZVAI"><title>Holotype.</title><p>China, Shannxi Province, Zhashui County, Niubeiliang Forest Park, on fallen angiosperm trunk, 16.IX.2013, Cui 11216 (<named-content xmlns:xlink="http://www.w3.org/1999/xlink" content-type="dwc:institutional_code" xlink:title="Institute of Microbiology, Beijing Forestry University" xlink:href="http://grbio.org/institution/beijing-forestry-university" xlink:type="simple">BJFC</named-content> 015331).</p><fig id="F5" position="float" orientation="portrait"><object-id xmlns:xlink="http://www.w3.org/1999/xlink" content-type="doi" xlink:type="simple">10.3897/mycokeys.96.100743.figure5</object-id><object-id xmlns:xlink="http://www.w3.org/1999/xlink" content-type="arpha" xlink:type="simple">327A7481-73FB-5D11-B0C4-64EB45A89D41</object-id><label>Figure 5.</label><caption><p>Microscopic structures of <italic><tp:taxon-name><tp:taxon-name-part taxon-name-part-type="genus" reg="Sidera">Sidera</tp:taxon-name-part><tp:taxon-name-part taxon-name-part-type="species" reg="borealis">borealis</tp:taxon-name-part></tp:taxon-name></italic> (Holotype, Cui 11216) <bold>a</bold> basidiospores <bold>b</bold> basidia and basidioles <bold>c</bold> cystidioles <bold>d</bold> hyphae from subiculum <bold>e</bold> hyphae from trama <bold>f</bold> hyphae at dissepiment edge. Drawings by: Hong-Min Zhou.</p></caption><graphic xmlns:xlink="http://www.w3.org/1999/xlink" xlink:href="mycokeys-96-173-g005.jpg" position="float" orientation="portrait" xlink:type="simple" id="oo_840582.jpg"><uri content-type="original_file" xlink:type="simple">https://binary.pensoft.net/fig/840582</uri></graphic></fig></tp:treatment-sec><tp:treatment-sec sec-type="etymology" id="SECID0EHXAI"><title>Etymology.</title><p><italic><tp:taxon-name><tp:taxon-name-part taxon-name-part-type="genus" reg="Borealis">Borealis</tp:taxon-name-part></tp:taxon-name></italic> (Lat.): referring to the species occurring in boreal areas of China.</p></tp:treatment-sec><tp:treatment-sec sec-type="Basidiomata" id="SECID0EUXAI"><title>Basidiomata.</title><p>Annual, resupinate, soft corky and without odor or taste when fresh, corky when dry, up to 5 cm long, 2 cm wide, and less than 1 mm thick at center; pore surface white to cream or pale buff when fresh, becoming cream to pinkish buff when dry; sterile margin indistinct, white, cottony, thinning out; pores angular, 6–7 per mm; dissepiments thin, entire; subiculum very thin to almost absent; tubes concolorous with poroid surface, less than 1 mm long.</p></tp:treatment-sec><tp:treatment-sec sec-type="Hyphal structure" id="SECID0EZXAI"><title>Hyphal structure.</title><p>Hyphal system dimitic; generative hyphae with clamp connections; skeletal hyphae dominant; all hyphae IKI–, CB–; tissue unchanged in KOH.</p></tp:treatment-sec><tp:treatment-sec sec-type="Subiculum" id="SECID0E5XAI"><title>Subiculum.</title><p>Generative hyphae hyaline infrequent, thin-walled, occasionally branched, 1–2 μm in diam; skeletal hyphae dominant, thick-walled with a narrow to medium lumen, occasionally branched, flexuous, interwoven, 1–3 μm diam.</p></tp:treatment-sec><tp:treatment-sec sec-type="Tubes" id="SECID0EDYAI"><title>Tubes.</title><p>Generative hyphae hyaline occasionally present, thin-walled, rarely branched, 1–2 μm in diam, dominating at dissepiment edges; skeletal hyphae thick-walled with a narrow to wide lumen, occasionally branched, flexuous, interwoven, 1–3 μm diam; rosette-like crystals present, 3–6 μm in diam; cystidia absent; cystidioles present, fusoid, hyaline, thin-walled, basally swollen, with a sharp or often hyphoid neck, 17–19 × 2.5–3 μm; basidia barrel-shaped, hyaline, bearing four sterigmata and with a basal clamp connection, 7–8 × 3.5–4 μm; basidioles in shape similar to basidia, but slightly shorter.</p></tp:treatment-sec><tp:treatment-sec sec-type="Spores" id="SECID0EIYAI"><title>Spores.</title><p>Basidiospores allantoid, hyaline, thin-walled, smooth, occasionally with one or two guttules, IKI–, CB–, (3.5–)3.9–4.1(–4.2) × (0.8–)1–1.1(–1.4) μm, L = 4.01 μm, W = 1.06 μm, Q = 3.78 (n = 60/1).</p></tp:treatment-sec><tp:treatment-sec sec-type="material" id="SECID0ENYAI"><title>Additional specimens examined.</title><p>China, Gansu Province, Zhuoni County, Yaohe Nature Reserve, on rotten wood of <italic><tp:taxon-name><tp:taxon-name-part taxon-name-part-type="genus" reg="Abies">Abies</tp:taxon-name-part></tp:taxon-name></italic>, 19.VIII.2022, Dai 24187 (<named-content xmlns:xlink="http://www.w3.org/1999/xlink" content-type="dwc:institutional_code" xlink:title="Institute of Microbiology, Beijing Forestry University" xlink:href="http://grbio.org/institution/beijing-forestry-university" xlink:type="simple">BJFC</named-content> 039430); on rotten wood of <italic><tp:taxon-name><tp:taxon-name-part taxon-name-part-type="genus" reg="Picea">Picea</tp:taxon-name-part></tp:taxon-name></italic>, 18.VIII.2022, Dai 24120 (<named-content xmlns:xlink="http://www.w3.org/1999/xlink" content-type="dwc:institutional_code" xlink:title="Institute of Microbiology, Beijing Forestry University" xlink:href="http://grbio.org/institution/beijing-forestry-university" xlink:type="simple">BJFC</named-content> 039364); Jilin Province, Antu County, Dongfanghong Forest Farm, on rotten wood of <italic><tp:taxon-name><tp:taxon-name-part taxon-name-part-type="genus" reg="Pinus">Pinus</tp:taxon-name-part></tp:taxon-name></italic>, 25.VII.2022, Dai 23803 (<named-content xmlns:xlink="http://www.w3.org/1999/xlink" content-type="dwc:institutional_code" xlink:title="Institute of Microbiology, Beijing Forestry University" xlink:href="http://grbio.org/institution/beijing-forestry-university" xlink:type="simple">BJFC</named-content> 039047); Qinghai Province, Nangqian County, Baizha Forest Farm, on rotten wood of <italic><tp:taxon-name><tp:taxon-name-part taxon-name-part-type="genus" reg="Picea">Picea</tp:taxon-name-part></tp:taxon-name></italic>, 7.VIII.2022, Dai 23960 (<named-content xmlns:xlink="http://www.w3.org/1999/xlink" content-type="dwc:institutional_code" xlink:title="Institute of Microbiology, Beijing Forestry University" xlink:href="http://grbio.org/institution/beijing-forestry-university" xlink:type="simple">BJFC</named-content> 039204); Dai 23962 (<named-content xmlns:xlink="http://www.w3.org/1999/xlink" content-type="dwc:institutional_code" xlink:title="Institute of Microbiology, Beijing Forestry University" xlink:href="http://grbio.org/institution/beijing-forestry-university" xlink:type="simple">BJFC</named-content> 039206); Yunnan Province, Deqin County, Baimaxueshan Nature Reserve, on rotten wood of <italic><tp:taxon-name><tp:taxon-name-part taxon-name-part-type="genus" reg="Picea">Picea</tp:taxon-name-part></tp:taxon-name></italic>, 5.IX.2021, Dai 22822 (<named-content xmlns:xlink="http://www.w3.org/1999/xlink" content-type="dwc:institutional_code" xlink:title="Institute of Microbiology, Beijing Forestry University" xlink:href="http://grbio.org/institution/beijing-forestry-university" xlink:type="simple">BJFC</named-content> 037395).</p></tp:treatment-sec></tp:taxon-treatment>
