# Supplementary material for: ﻿Taxonomy and phylogeny of Sidera (Hymenochaetales, Rickenella clade) from China and North America revealing two new species
Source: MycoKeys. 2023 Apr 20;96:173–91. doi: 10.3897/mycokeys.96.100743 (PMC10210044; doi:10.3897/mycokeys.96.100743)
Supplement: XML Treatment for Sidera tibetica [file mycokeys.96.100743-treatment3.xml]

<!DOCTYPE tp:taxon-treatment
  PUBLIC "-//TaxonX//DTD Taxonomic Treatment Publishing DTD v0 20100105//EN" "tax-treatment-NSO.dtd">
<tp:taxon-treatment xmlns:tp="http://www.plazi.org/taxpub"><tp:treatment-meta><kwd-group><label>Taxon classification</label><kwd>
                <named-content content-type="kingdom">Fungi</named-content>
              </kwd><kwd>
                <named-content content-type="order">Hymenochaetales</named-content>
              </kwd><kwd>
                <named-content content-type="family">Rickenellaceae</named-content>
              </kwd></kwd-group><mixed-citation publication-type="journal"><person-group><name><surname>Liu</surname><given-names>Zhan-Bo</given-names></name><name><surname>Zhou</surname><given-names>Hong-Min</given-names></name><name><surname>Liu</surname><given-names>Hong-Gao</given-names></name><name><surname>Yuan</surname><given-names>Yuan</given-names></name></person-group><article-title>﻿Taxonomy and phylogeny of <italic><tp:taxon-name><tp:taxon-name-part taxon-name-part-type="genus" reg="Sidera">Sidera</tp:taxon-name-part></tp:taxon-name></italic> (<tp:taxon-name><tp:taxon-name-part taxon-name-part-type="order">Hymenochaetales</tp:taxon-name-part></tp:taxon-name>, <italic><tp:taxon-name><tp:taxon-name-part taxon-name-part-type="genus" reg="Rickenella">Rickenella</tp:taxon-name-part></tp:taxon-name></italic> clade) from China and North America revealing two new species</article-title><source>MycoKeys</source><day>20</day><month>04</month><year>2023</year><volume>96</volume><fpage>173</fpage><lpage>191</lpage><pub-id pub-id-type="doi">10.3897/mycokeys.96.100743</pub-id></mixed-citation></tp:treatment-meta><tp:nomenclature><label>﻿</label><tp:taxon-name>
              <object-id xmlns:xlink="http://www.w3.org/1999/xlink" content-type="arpha" xlink:type="simple">461091B8-F86A-55EE-B162-E1FD2ED3620F</object-id>
              <tp:taxon-name-part taxon-name-part-type="genus" reg="Sidera">Sidera</tp:taxon-name-part>
              <tp:taxon-name-part taxon-name-part-type="species" reg="tibetica">tibetica</tp:taxon-name-part>
            </tp:taxon-name><tp:taxon-authority>Z.B. Liu, Jian Yu &amp; F. Wu, Journal of Fungi 8: 7 (2022)</tp:taxon-authority><xref ref-type="fig" rid="F6">Fig. 6</xref></tp:nomenclature><tp:treatment-sec sec-type="description" id="SECID0E42AI"><title>Description.</title><p>See <xref ref-type="bibr" rid="B15">Liu et al. (2022)</xref>. <xref ref-type="bibr" rid="B15">Liu et al. (2022)</xref> described <italic><tp:taxon-name><tp:taxon-name-part taxon-name-part-type="genus" reg="Sidera">Sidera</tp:taxon-name-part><tp:taxon-name-part taxon-name-part-type="species" reg="tibetica">tibetica</tp:taxon-name-part></tp:taxon-name></italic> as a new species based on Tibetan specimens and a photo of holotype. Subsequently, more specimens of the species from Belarus and China (Guangxi, Yunnan and Zhejiang) were collected and we took many photos of the fungus at different stages of growth on different hosts to make it easier for taxonomists to recognize the fungus in the field.</p><fig id="F6" position="float" orientation="portrait"><object-id xmlns:xlink="http://www.w3.org/1999/xlink" content-type="doi" xlink:type="simple">10.3897/mycokeys.96.100743.figure6</object-id><object-id xmlns:xlink="http://www.w3.org/1999/xlink" content-type="arpha" xlink:type="simple">EBABA957-49D2-57B0-A519-986566E8ECBF</object-id><label>Figure 6.</label><caption><p>Basidiomata of <italic><tp:taxon-name><tp:taxon-name-part taxon-name-part-type="genus" reg="Sidera">Sidera</tp:taxon-name-part><tp:taxon-name-part taxon-name-part-type="species" reg="tibetica">tibetica</tp:taxon-name-part></tp:taxon-name></italic><bold>A</bold> Dai 22321 <bold>B</bold> Dai 22639 <bold>C</bold> Dai 22663 <bold>D</bold> Dai 22151 <bold>E</bold> Dai 20342 <bold>F</bold> Dai 23407 <bold>G</bold> Dai 23486 <bold>H</bold> Dai 23648 (Holotype) <bold>I</bold> Dai 21057. Photo by: Yu-Cheng Dai.</p></caption><graphic xmlns:xlink="http://www.w3.org/1999/xlink" xlink:href="mycokeys-96-173-g006.jpg" position="float" orientation="portrait" xlink:type="simple" id="oo_840583.jpg"><uri content-type="original_file" xlink:type="simple">https://binary.pensoft.net/fig/840583</uri></graphic></fig></tp:treatment-sec><tp:treatment-sec sec-type="material" id="SECID0EA5AI"><title>Materials studied.</title><p>Belarus, Brestskaya Voblasts, Belavezhskaya Pushcha National Park, on rotten wood of <italic><tp:taxon-name><tp:taxon-name-part taxon-name-part-type="genus" reg="Picea">Picea</tp:taxon-name-part></tp:taxon-name></italic>, 19.X.2019, Dai 21057 (<named-content xmlns:xlink="http://www.w3.org/1999/xlink" content-type="dwc:institutional_code" xlink:title="Institute of Microbiology, Beijing Forestry University" xlink:href="http://grbio.org/institution/beijing-forestry-university" xlink:type="simple">BJFC</named-content> 032716, paratype). China, Guangxi, Guiping County, Xishan Forest Park, on rotten wood of <italic><tp:taxon-name><tp:taxon-name-part taxon-name-part-type="genus" reg="Pinus">Pinus</tp:taxon-name-part></tp:taxon-name></italic>, 25.XII.2020, Dai 22151 (<named-content xmlns:xlink="http://www.w3.org/1999/xlink" content-type="dwc:institutional_code" xlink:title="Institute of Microbiology, Beijing Forestry University" xlink:href="http://grbio.org/institution/beijing-forestry-university" xlink:type="simple">BJFC</named-content> 036043, paratype); Xizang, Bomi County, Gangcun Spruce Park, on a rotten branch of <italic><tp:taxon-name><tp:taxon-name-part taxon-name-part-type="genus" reg="Pinus">Pinus</tp:taxon-name-part><tp:taxon-name-part taxon-name-part-type="species" reg="armandii">armandii</tp:taxon-name-part></tp:taxon-name></italic>, 27.X.2021, Dai 23648 (<named-content xmlns:xlink="http://www.w3.org/1999/xlink" content-type="dwc:institutional_code" xlink:title="Institute of Microbiology, Beijing Forestry University" xlink:href="http://grbio.org/institution/beijing-forestry-university" xlink:type="simple">BJFC</named-content> 038220, holotype); Yigong, on a rotten branch of <italic><tp:taxon-name><tp:taxon-name-part taxon-name-part-type="genus" reg="Pinus">Pinus</tp:taxon-name-part><tp:taxon-name-part taxon-name-part-type="species" reg="armandii">armandii</tp:taxon-name-part></tp:taxon-name></italic>, 24.X.2021, Dai 23407 (<named-content xmlns:xlink="http://www.w3.org/1999/xlink" content-type="dwc:institutional_code" xlink:title="Institute of Microbiology, Beijing Forestry University" xlink:href="http://grbio.org/institution/beijing-forestry-university" xlink:type="simple">BJFC</named-content> 037979, paratype); on rotten wood of <italic><tp:taxon-name><tp:taxon-name-part taxon-name-part-type="genus" reg="Pinus">Pinus</tp:taxon-name-part><tp:taxon-name-part taxon-name-part-type="species" reg="yunnanensis">yunnanensis</tp:taxon-name-part></tp:taxon-name></italic>, 24.X.2021, Dai 23486 (<named-content xmlns:xlink="http://www.w3.org/1999/xlink" content-type="dwc:institutional_code" xlink:title="Institute of Microbiology, Beijing Forestry University" xlink:href="http://grbio.org/institution/beijing-forestry-university" xlink:type="simple">BJFC</named-content> 038058, paratype); Yunnan Province, Jianchuan County, Yinhe Mountain, on fallen trunk of <italic><tp:taxon-name><tp:taxon-name-part taxon-name-part-type="genus" reg="Pinus">Pinus</tp:taxon-name-part></tp:taxon-name></italic>, 27.IX.2021, Dai 23097 (<named-content xmlns:xlink="http://www.w3.org/1999/xlink" content-type="dwc:institutional_code" xlink:title="Institute of Microbiology, Beijing Forestry University" xlink:href="http://grbio.org/institution/beijing-forestry-university" xlink:type="simple">BJFC</named-content> 037668, paratype), 28.IX.2021, Dai 23121 (BJFC037692, paratype); on fallen branch of <italic><tp:taxon-name><tp:taxon-name-part taxon-name-part-type="genus" reg="Pinus">Pinus</tp:taxon-name-part></tp:taxon-name></italic>, 27.IX.2021, Dai 23106 (BJFC037677, paratype). Mouding County, Huafoshan Nature Reserve, on rotten wood of <italic><tp:taxon-name><tp:taxon-name-part taxon-name-part-type="genus" reg="Pinus">Pinus</tp:taxon-name-part><tp:taxon-name-part taxon-name-part-type="species" reg="yunnanensis">yunnanensis</tp:taxon-name-part></tp:taxon-name></italic>, 31.VIII.2021, Dai 22639 (<named-content xmlns:xlink="http://www.w3.org/1999/xlink" content-type="dwc:institutional_code" xlink:title="Institute of Microbiology, Beijing Forestry University" xlink:href="http://grbio.org/institution/beijing-forestry-university" xlink:type="simple">BJFC</named-content> 037213, paratype); Dai 22663 (<named-content xmlns:xlink="http://www.w3.org/1999/xlink" content-type="dwc:institutional_code" xlink:title="Institute of Microbiology, Beijing Forestry University" xlink:href="http://grbio.org/institution/beijing-forestry-university" xlink:type="simple">BJFC</named-content> 037237, paratype); on rotten wood of <italic><tp:taxon-name><tp:taxon-name-part taxon-name-part-type="genus" reg="Pinus">Pinus</tp:taxon-name-part></tp:taxon-name></italic>, 31.VIII.2021, Dai 22667 (<named-content xmlns:xlink="http://www.w3.org/1999/xlink" content-type="dwc:institutional_code" xlink:title="Institute of Microbiology, Beijing Forestry University" xlink:href="http://grbio.org/institution/beijing-forestry-university" xlink:type="simple">BJFC</named-content> 037241, paratype). Wuding County, Shizishan Nature Reserve, on fallen angiosperm trunk, 15.VIII.2019, Dai 20326 (<named-content xmlns:xlink="http://www.w3.org/1999/xlink" content-type="dwc:institutional_code" xlink:title="Institute of Microbiology, Beijing Forestry University" xlink:href="http://grbio.org/institution/beijing-forestry-university" xlink:type="simple">BJFC</named-content> 031994, paratype); on rotten wood of <italic><tp:taxon-name><tp:taxon-name-part taxon-name-part-type="genus" reg="Pinus">Pinus</tp:taxon-name-part></tp:taxon-name></italic>, 15.VIII.2019, Dai 20342 (<named-content xmlns:xlink="http://www.w3.org/1999/xlink" content-type="dwc:institutional_code" xlink:title="Institute of Microbiology, Beijing Forestry University" xlink:href="http://grbio.org/institution/beijing-forestry-university" xlink:type="simple">BJFC</named-content> 032010, paratype); Zhejiang Province, Pingyang County, Nanyandangshan Forest Park, on rotten wood of <italic><tp:taxon-name><tp:taxon-name-part taxon-name-part-type="genus" reg="Pinus">Pinus</tp:taxon-name-part></tp:taxon-name></italic>, 3.VI.2021, Dai 22321 (<named-content xmlns:xlink="http://www.w3.org/1999/xlink" content-type="dwc:institutional_code" xlink:title="Institute of Microbiology, Beijing Forestry University" xlink:href="http://grbio.org/institution/beijing-forestry-university" xlink:type="simple">BJFC</named-content> 036909, paratype).</p></tp:treatment-sec><ref-list><ref id="B15"><mixed-citation xmlns:xlink="http://www.w3.org/1999/xlink" xlink:type="simple"><person-group><name name-style="western"><surname>Liu</surname><given-names>ZB</given-names></name><name name-style="western"><surname>Zhou</surname><given-names>M</given-names></name><name name-style="western"><surname>Wu</surname><given-names>F</given-names></name><name name-style="western"><surname>Yu</surname><given-names>J</given-names></name></person-group> (<year>2022</year>) Two new species of <italic><tp:taxon-name><tp:taxon-name-part taxon-name-part-type="genus">Sidera</tp:taxon-name-part></tp:taxon-name></italic> (<tp:taxon-name><tp:taxon-name-part taxon-name-part-type="order">Hymenochaetales</tp:taxon-name-part></tp:taxon-name>, <tp:taxon-name><tp:taxon-name-part taxon-name-part-type="phylum">Basidiomycota</tp:taxon-name-part></tp:taxon-name>) from Southwest China. Journal of <tp:taxon-name><tp:taxon-name-part taxon-name-part-type="kingdom">Fungi</tp:taxon-name-part></tp:taxon-name> 8(4): e385. <ext-link xlink:type="simple" ext-link-type="doi" xlink:href="10.3390/jof8040385">https://doi.org/10.3390/jof8040385</ext-link></mixed-citation></ref></ref-list></tp:taxon-treatment>
